# Supplementary material for: Antiproliferative, Antioxidant, Chemopreventive and Antiangiogenic Potential of Chromatographic Fractions from Anemonia sulcata with and without Its Symbiont Symbiodinium in Colorectal Cancer Therapy
Source: Int J Mol Sci. 2023 Jul 8;24(14):11249. doi: 10.3390/ijms241411249 (PMC10379856; doi:10.3390/ijms241411249)
Supplement: Supplementary file 1 [file ijms-24-11249-s001.zip]

Archive with 1 entries (1 files):
- ijms-2475808-supplementary.pdf
